# Supplementary material for: Simultaneous molecular detection of Mycobacterium tuberculosis and multidrug resistance using CRISPR-AaCas12b-based nucleic acid assay
Source: Front Cell Infect Microbiol. 2026 May 19;16:1844184. doi: 10.3389/fcimb.2026.1844184 (PMC13226185; doi:10.3389/fcimb.2026.1844184)
Supplement: Supplementary file 2 [file Table1.xlsx]

## Sheet: Supplementary Table 1
Supplementary Table 1 Sequences of RPA primers used in this study
NO.	Primers	Sequence (5'-3')	Products Length
1	IS6110-RPA-Fa	ATCAGTGAGGTCGCCCGTCTACTTGGTGTT	425 bp
2	IS6110-RPA-Rb	TGGACGCGGCTGATGTGCTCCTTGA
3	rpoB-RPA-F	TCGGCGAGCTGATCCAAAACCAGATCCGGGTCG	363 bp
4	rpoB-RPA-R	CCGACAGCGAGCCGATCAGACCGATGTTGGGC
5	katG-RPA-F	CTGATCGTCGGCGGTCACACTTTCGGTAAGACCC	276 bp
6	katG-RPA-R	CTTGGCGGTGTATTGCCAAGCGCCAGCAGGGC

## Sheet: Supplementary Table 2
Supplementary Table 2 Sequences of ssDNA reporters
NO.	Name	5'	Sequence	3'
1	ssDNA1	FAM	TTTTTTT	BHQ1
2	ssDNA2	FAM	TTTTTTT	Biotin
Note: FAM = 6-carboxyfluorescein. BHQ1 = Black Hole Quencher 1. Biotin = a biotin labeling group.

## Sheet: Supplementary Table 3
Supplementary Table 3 Sequences of Scaffold and Antisense Oligos for Synthesizing T7 Transcription Templates
NO.	Name	Sequence
1	Scaffold sequence	GATCACTAATACGACTCACTATAGGGTCTAAAGGACAGAATTTTTCAACGGGTGTGCCAATGGCCACTTTCCAGGTGGCAA AGCCCGTTGAACTTCTCAAAAAGAACGCTCGCTCAGTGTTCTGACGTCGGATCACTGAGCGAGCGATCTGAGAAGTGGCAC
2	Antisense oligos-IS6110	CGCACCGTCTCCGCGCAGCGTGCCACTTCTCAGATCG
3	Antisense-rpoB 13nt	CGGGCCCCAGCGCGTGCCACTTCTCAGATCG
4	Antisense-rpoB 14nt	CCGGGCCCCAGCGCGTGCCACTTCTCAGATCG
5	Antisense-rpoB 15nt	GCCGGGCCCCAGCGCGTGCCACTTCTCAGATCG
6	Antisense-rpoB 16nt	CGCCGGGCCCCAGCGCGTGCCACTTCTCAGATCG
7	Antisense-rpoB 17nt	CCGCCGGGCCCCAGCGCGTGCCACTTCTCAGATCG
8	Antisense-rpoB 18nt	ACCGCCGGGCCCCAGCGCGTGCCACTTCTCAGATCG
9	Antisense-rpoB 19nt	GACCGCCGGGCCCCAGCGCGTGCCACTTCTCAGATCG
10	Antisense-rpoB 20nt	AGACCGCCGGGCCCCAGCGCGTGCCACTTCTCAGATCG
11	Antisense-rpoB 21nt	CAGACCGCCGGGCCCCAGCGCGTGCCACTTCTCAGATCG
12	Antisense-rpoB 22nt	ACAGACCGCCGGGCCCCAGCGCGTGCCACTTCTCAGATCG
13	Antisense-rpoB 23nt	GACAGACCGCCGGGCCCCAGCGCGTGCCACTTCTCAGATCG
14	Antisense-rpoB 24nt	TGACAGACCGCCGGGCCCCAGCGCGTGCCACTTCTCAGATCG
15	Antisense-rpoB 25nt	GTGACAGACCGCCGGGCCCCAGCGCGTGCCACTTCTCAGATCG
16	Antisense-rpoB 20nt aIDM	AGACCGCCGGGCCCCAGCCGGTGCCACTTCTCAGATCG
17	Antisense-rpoB 20nt bIDM	AGACCGCCGGGCCCCACGGCGTGCCACTTCTCAGATCG
18	Antisense-rpoB 20nt cIDM	AGACCGCCGGGCCCGTGCGCGTGCCACTTCTCAGATCG
19	Antisense-rpoB 20nt dIDM	AGACCGCCGGGCGGCAGCGCGTGCCACTTCTCAGATCG
20	Antisense-rpoB 20nt eIDM	AGACCGCCGGCGCCCAGCGCGTGCCACTTCTCAGATCG
21	Antisense-rpoB 20nt fIDM	AGACCGCCCCGCCCCAGCGCGTGCCACTTCTCAGATCG
22	Antisense-rpoB 20nt gIDM	AGACCGGGGGGCCCCAGCGCGTGCCACTTCTCAGATCG
23	Antisense-rpoB 20nt hIDM	AGACGCCCGGGCCCCAGCGCGTGCCACTTCTCAGATCG
24	Antisense-rpoB 20nt iIDM	AGTGCGCCGGGCCCCAGCGCGTGCCACTTCTCAGATCG
25	Antisense-rpoB 20nt jIDM	TCACCGCCGGGCCCCAGCGCGTGCCACTTCTCAGATCG
26	Antisense-katG 22nt	CCGGCATCGAGGTCGTATGGCAGTGCCACTTCTCAGATCG
27	Antisense-katG 22nt aIDM	CCGGCATCGAGGTCGTATGGTGGTGCCACTTCTCAGATCG
28	Antisense-katG 22nt bIDM	CCGGCATCGAGGTCGTATCCACGTGCCACTTCTCAGATCG
29	Antisense-katG 22nt cIDM	CCGGCATCGAGGTCGTGGGGACGTGCCACTTCTCAGATCG
30	Antisense-katG 22nt dIDM	CCGGCATCGAGGTCCAATGGACGTGCCACTTCTCAGATCG
31	Antisense-katG 22nt eIDM	CCGGCATCGAGGAGGTATGGACGTGCCACTTCTCAGATCG
32	Antisense-katG 22nt fIDM	CCGGCATCGACCTCGTATGGACGTGCCACTTCTCAGATCG
33	Antisense-katG 22nt gIDM	CCGGCATCCTGGTCGTATGGACGTGCCACTTCTCAGATCG
34	Antisense-katG 22nt hIDM	CCGGCAAGGAGGTCGTATGGACGTGCCACTTCTCAGATCG
35	Antisense-katG 22nt iIDM	CCGGGTTCGAGGTCGTATGGACGTGCCACTTCTCAGATCG
36	Antisense-katG 22nt jIDM	CCCCCATCGAGGTCGTATGGACGTGCCACTTCTCAGATCG
37	Antisense-katG T-PAM16nt	CACGGGCATCGAGGTCGTGCCACTTCTCAGATCG
38	Antisense-katG T-PAM17nt	CCACGGGCATCGAGGTCGTGCCACTTCTCAGATCG
39	Antisense-katG T-PAM18nt	ACCACGGGCATCGAGGTCGTGCCACTTCTCAGATCG
40	Antisense-katG T-PAM19nt	CACCACGGGCATCGAGGTCGTGCCACTTCTCAGATCG
41	Antisense-katG T-PAM20nt	TCACCACGGGCATCGAGGTCGTGCCACTTCTCAGATCG
42	Antisense-katG T-PAM21nt	ATCACCACGGGCATCGAGGTCGTGCCACTTCTCAGATCG
43	Antisense-katG T-PAM22nt	GATCACCACGGGCATCGAGGTCGTGCCACTTCTCAGATCG
44	Antisense-katG 19nt aIDM	CACCACGGGCATCGAGGGGGTGCCACTTCTCAGATCG
45	Antisense-katG 19nt bIDM	CACCACGGGCATCGACCTCGTGCCACTTCTCAGATCG
46	Antisense-katG 19nt cIDM	CACCACGGGCATCCCGGTCGTGCCACTTCTCAGATCG
47	Antisense-katG 19nt dIDM	CACCACGGGCAGGGAGGTCGTGCCACTTCTCAGATCG
48	Antisense-katG 19nt eIDM	CACCACGGGGGTCGAGGTCGTGCCACTTCTCAGATCG
49	Antisense-katG 19nt fIDM	CACCACGCCCATCGAGGTCGTGCCACTTCTCAGATCG
50	Antisense-katG 19nt gIDM	CACCGCGGGCATCGAGGTCGTGCCACTTCTCAGATCG
51	Antisense-katG 19nt hIDM	CAGGACGGGCATCGAGGTCGTGCCACTTCTCAGATCG
52	Antisense-katG 19nt iIDM	GGCCACGGGCATCGAGGTCGTGCCACTTCTCAGATCG

## Sheet: Supplementary Table 4
Supplementary Table 4 Information of clinical specimens
NO.	Specimen	Acid-fast staining	Culture	Drug susceptibility test		Chest X-ray	GeneXpert		Sequencing
				Rifampicin	Isoniazid		MTB	Rifampicin	rpoB	katG
1	Sputum	-	+	R (2)	R (1.6)	+	+	+	1333C>G	944G>C
2	Sputum	+	+	R (2)	R (0.8)	+	+	+	1349C>T	944G>C
3	Sputum	-	+	R (2)	R (1.6)	+	+	+	1349C>T	944G>C
4	Sputum	-	+	R (2)	R (1.6)	+	+	+	1349C>T	944G>C
5	Balf	-	+	R (2)	R (1.6)	N	+	+	1349C>T	944G>C
6	Balf	+	+	R (4)	R (0.4)	+	+	+	1349C>T	944G>C
7	Sputum	-	+	R (2)	R (1.6)	+	+	+	1349C>T	944G>C
8	Balf	-	+	R (2)	R (1.6)	+	+	+	1349C>T	944G>C
9	Sputum	-	+	R (2)	R (1.6)	N	+	+	1334A>G	-
10	Balf	-	+	R (2)	R (1.6)	+	+	+	1333C>T	944G>C
11	Sputum	-	+	R (2)	R (1.6)	-	+	-	-	944G>C
12	Sputum	-	+	R (2)	R (1.6)	+	+	-	1295A>T	944G>A
13	Sputum	-	+	R (2)	R (1.6)	+	+	+	1349C>T	944G>C
14	Sputum	-	+	R (2)	R (1.6)	+	-	-	N	N
15	Sputum	-	+	R (2)	R (1.6)	+	+	-	-	944G>C
16	Balf	+	+	R (8)	R (1.6)	+	+	+	1349C>T	944G>C
17	Sputum	-	+	R (2)	R (1.6)	+	+	+	1349C>T	-
18	Sputum	-	+	R (2)	R (1.6)	+	+	+	1349C>T	944G>C
19	Sputum	-	+	R (2)	R (1.6)	+	+	+	1349C>T	944G>C
20	Sputum	-	+	R (2)	R (1.6)	+	+	+	1349C>T	944G>C
21	Balf	-	+	R (2)	R (1.6)	N	+	+	1349C>T	944G>A
22	Sputum	-	+	R (2)	R (1.6)	N	+	+	1349C>T	944G>C
23	Sputum	+	+	R (2)	R (1.6)	+	+	+	1349C>T	-
24	Balf	+	+	R (2)	S	+	+	+	1349C>T	944G>C
25	Sputum	-	+	S	R (1.6)	+	+	+	1333C>A 1289T>C	944G>C
26	Balf	+	+	-	-	+	+	-	-	-
27	Balf	-	+	-	-	+	+	-	-	-
28	Sputum	-	+	-	-	N	+	-	-	-
29	Sputum	-	+	-	-	+	+	-	-	-
30	Sputum	-	+	-	-	+	+	-	-	-
31	Balf	+	+	-	-	+	+	-	-	-
32	Sputum	+	+	-	-	+	+	-	-	-
33	Sputum	-	+	-	-	-	+	-	-	-
34	Sputum	-	+	-	-	-	+	-	-	-
35	Sputum	-	+	-	-	+	+	-	-	-
36	Sputum	-	+	R (2)	R (1.6)	+	-	-	-	-
37	Sputum	+	+	-	-	+	-	-	-	-
38	Sputum	-	+	-	-	-	-	-	-	-
39	Sputum	+	+	R (2)	R (1.6)	+	-	-	-	-
40	Sputum	-	-	-	-	+	-	-	N	N
41	Sputum	-	-	-	-	-	-	-	N	N
42	Sputum	-	-	-	-	+	-	-	N	N
43	Sputum	-	-	-	-	+	-	-	N	N
44	Sputum	-	-	-	-	-	-	-	N	N
45	Sputum	-	-	-	-	+	-	-	N	N
46	Sputum	-	-	-	-	-	-	-	N	N
47	Sputum	-	-	-	-	-	-	-	N	N
48	Sputum	-	-	-	-	+	-	-	N	N
Note:
R = Resistant; S = Susceptible; The values in parentheses indicate the minimum inhibitory concentration (MIC) determined by the 96-well microdilution method; N = No result due to sequencing failure;
Sanger sequencing of rpoB (281 bp fragment) and katG (275 bp fragment) covers major resistance‑associated mutation hotspots, but mutations located outside these sequenced regions would not be detected.
All partial sequences have been deposited in GenBank under accession numbers PZ245066–PZ245133.

## Sheet: Supplementary Table 5
Supplementary Table 5 GeneXpert MTB vs CRISPR-AaCas12b IS6110 diagnostic performance in TB
Culture	GeneXpert		Total	SEN	SPE	PPV	NPV		CRISPR-Fluorescence		Total	SEN	SPE	PPV	NPV		CRISPR-LFC		Total	SEN	SPE	PPV	NPV
	+	-		%	%	%	%		+	-		%	%	%	%		+	-		%	%	%	%
TB	34	1	35	97.14	100	100	92.86		34	1	35	97.1	100	100	92.9		34	1	35	97.1	100	100	92.9
NTM	0	13	13						0	13	13						0	13	13
Total	34	14	48						34	14	48						34	14	48
Note: SEN: sensitivity. SPE: specificity. PPV: positive predictive value. NPV: negative predictive value

## Sheet: Supplementary Table 6
Supplementary Table 6 GeneXpert MDR-TB vs CRISPR-AaCas12b IS6110 diagnostic performance in MDR-TB
		pDST-RIFa				pDST-INHa				rpoB 1349C>Tb				katG 944G>Cb
		R	S	Total		R	S	Total		+	-	Total		+	-	Total
CRISPR-Fluorescence	+	16	0	16		19	1	20		16	0	16		18	2	20
	-	8	11	19		5	10	15		1	31	32		1	27	28
	Total	24	11	35		24	11	35		17	31	48		19	29	48
	SEN	0.6667				0.7917				0.9412				0.9474
	SPE	1				0.9091				1				0.931
	PPV	1				0.95				1				0.9
	NPV	0.5789				0.6667				0.9688				0.9643
CRISPR-LFC	+	19	0	19		20	1	21		17	2	19		18	3	21
	-	5	11	16		4	10	14		0	29	29		1	26	27
	Total	24	11	35		24	11	35		17	31	48		19	29	48
	SEN	0.7917				0.8333				1				0.9474
	SPE	1				0.9091				0.9355				0.8966
	PPV	1				0.9524				0.8947				0.8571
	NPV	0.6875				0.7143				1				0.963
GeneXpert	+	20	1	21		/	/	/		/	/	/		/	/	/
	-	4	10	14		/	/	/		/	/	/		/	/	/
	Total	24	11	35		/	/	/		/	/	/		/	/	/
	SEN	0.8333				/				/				/
	SPE	0.9091				/				/				/
	PPV	0.9524				/				/				/
	NPV	0.7143				/				/				/
Note: a: the minimum inhibitory concentration (MIC) determined by the 96-well microdilution method. b: The results of sequencing. SEN: sensitivity. SPE: specificity. PPV: positive predictive value. NPV: negative predictive value

## Sheet: Supplementary Table 7
Supplementary Table 7 Comparison of CRISPR-based assays for MTB and drug resistance mutation detection
Reference	Target Gene(s)	Assay Principle	Readout	Turnaround Time	Limit of Detection (LoD)	Sensitivity	Specificity
Gan et al., 2024	IS1801 (MTB)	ERA-CRISPR/Cas12a	Fluorescence + lateral flow strip	50 min	9 copies/μL (fluorescence) 90 copies/μL (lateral flow strip)	100% (fluorescence) 93.8% (lateral flow strip)	100% (fluorescence) 100% (lateral flow strip)
Jia et al., 2023	sdaA	MCDA-CRISPR/Cas12a	Fluorescence	60 min	40 fg/reaction	1	1
Peng et al., 2023	IS6110	CPA-CRISPR/Cas12b; One-Pot	Fluorescence	80 min	0.8 copies/μL (genomic DNA) 50 CFU/mL (bacterial suspension)	0.672	0.967
Zheng et al., 2024	rpoB (RIF resistance)	PCR-CRISPR/Cas9	Fluorescence + electrochemistry	3 h	10 copies/reaction (genomic DNA)	Not reported	Not reported
Wang et al., 2025	IS6110 (MTB)	CRISPR/Cas12a; amplification-free	Graphene field-effect transistor (GFET) electrical signal	5 min	2.42×10⁻¹⁸ M	0.976	0.986
Li et al., 2024	IS6110 (MTB)	RAA-CRISPR/Cas13a	Fluorescence	90 min	1 copy/μL (plasmid pUC57-6110) 10 copies/μL (H37Rv strains)	0.69	1
Zhang et al., 2025	IS6110 (MTB)	Asymmetric RPA-CRISPR/Cas12a	Metal‑enhanced fluorescence Colorimetric (AuNP aggregation/dispersion)	40 min (DNA extraction not included )	1 copy/μL (genomic DNA)	1	1
Cheng et al., 2023	IS6110 (MTB)	RPA-Cas12a	Lateral flow strip	50 min (DNA extraction not included)	1–10 copies/reaction	1	1
Hu et al., 2025	IS6110 (MTB)	RPA-Cas12a and Cas13a	Dual‑color fluorescence	45 min (DNA extraction not included)	1.4 copies/reaction	1	1
Our study	IS6110 (MTB), rpoB (RIF resistance), katG (RIF resistance)	RPA-CRISPR-AaCas12b	Fluorescence + lateral flow strip	70 min (fluorescence) 75 min (lilateral flow strip)	1.5 CFU/mL (H37Rv strains)	97.1% (MTB) 94.1% (rpoB 1349C>T) 94.7% (katG 944G>C)	100% (MTB) 100% (rpoB 1349C>T) 93.1% (katG 944G>C)
Note:
ERA	enzymatic recombinase amplification
MCDA	multiple cross displacement amplification
CPA	cross-priming amplification
GFET	graphene field-effect transistor
RAA	recombinase aided amplification
RPA	recombinase polymerase amplification
